# Supplementary material for: miR-542-3p Contributes to the HK2-Mediated High Glycolytic Phenotype in Human Glioma Cells
Source: Genes (Basel). 2021 Apr 23;12(5):633. doi: 10.3390/genes12050633 (PMC8146800; doi:10.3390/genes12050633)
Supplement: Supplementary file 1 [file genes-12-00633-s001.zip]

Archive with 1 entries (1 files):
- genes-1195893-supplementary.pdf
